# Supplementary material for: Safety, Tolerability, and Immunogenicity of Booster Dose with MVC-COV1901 or MVC-COV1901-Beta SARS-CoV-2 Vaccine in Adults: A Phase I, Prospective, Randomized, Open-Labeled Study
Source: Vaccines (Basel). 2023 Dec 1;11(12):1798. doi: 10.3390/vaccines11121798 (PMC10748207; doi:10.3390/vaccines11121798)
Supplement: Supplementary file 1 [file vaccines-11-01798-s001.zip]

Archive with 1 entries (1 files):
- vaccines-2700359-supplementary.pdf
